# Supplementary material for: Flexible Symbiotic Associations of Symbiodinium With Five Typical Coral Species in Tropical and Subtropical Reef Regions of the Northern South China Sea
Source: Front Microbiol. 2018 Nov 2;9:2485. doi: 10.3389/fmicb.2018.02485 (PMC6225575; doi:10.3389/fmicb.2018.02485)
Supplement: Supplementary file 3 [file Table_3.XLSX]

## Sheet: Sheet1
	Acropora sp. (SY)								Acropora sp. (XW)			Acropora sp. (DY)										Galaxea fascicularis (SY)					Galaxea fascicularis (XW)				Galaxea fascicularis (DY)										Platygyra lamellina (SY)					Platygyra lamellina (XW)
Symbiodinium types	1	2	3	4	5	6	7	8	1	2	3	1	2	3	4	5	6	7	8	9	10	1	2	3	4	5	1	2	3	4	1	2	3	4	5	6	7	8	9	10	1	2	3	4	5	1	2	3	4
D1	148	263	245	318	679	869	14714	8616	1	3	2	0	0	0	0	1	0	0	0	0	0	48297	66543	51171	37944	48102	15	5	8	19	0	0	0	5	0	0	0	0	0	0	28	45	351	37	46	0	1	0	1
D2	1	3	1	0	0	1	1	14	0	0	0	0	0	0	0	0	0	0	0	0	0	3396	819	3735	2613	3337	0	0	0	0	0	0	0	0	0	0	0	0	0	0	3	0	4	2	0	0	0	0	0
C3	34330	28776	30848	29485	33940	26967	19877	25087	48374	60277	69575	59129	48764	61644	73933	39729	47094	42637	73736	75603	47473	3272	477	645	308	1900	55370	48159	58317	62252	45896	55047	45011	39746	57441	49291	63205	60086	47671	58078	13239	14288	42507	11833	20269	53901	71844	55448	68954
C3b	15860	13340	14210	14140	15980	12030	9142	11480	380	441	591	364	320	339	514	263	257	190	391	414	211	51	43	43	14	131	349	281	326	349	310	369	281	246	429	246	315	329	276	378	4478	4856	14630	3936	8142	335	361	299	378
C3u	250	228	227	188	245	159	120	175	62	67	73	38	37	41	43	19	37	35	46	38	28	6	1	4	0	5	57	25	28	46	40	26	24	28	45	30	31	39	21	25	417	382	915	279	273	63	33	59	51
C15	7	5	3	1	24	122	1	1	19	0	2	10	8	18	5	107	5	4	16	10	2	7	4	0	2	33	11	14	6	3	1	0	9	548	81	60	78	130	1	0	0	15	131	340	151	552	376	758	281
C15i	0	0	0	0	5	4	0	0	0	0	0	2	1	3	0	17	2	0	5	1	0	0	0	0	0	0	0	0	0	0	1	0	1	59	5	3	2	11	0	0	0	1	0	4	0	118	46	138	43
C15.6	16	9	18	2	55	207	1	0	29	0	1	13	22	35	20	214	11	1	15	14	8	8	9	11	5	61	15	15	14	10	3	3	23	1054	157	96	157	221	1	8	3	26	330	616	272	1145	623	1459	569
C21	991	1026	968	908	947	738	447	707	30	40	54	25	25	26	38	30	17	14	26	29	16	3	3	3	18	702	49	27	24	37	31	20	23	19	24	27	31	36	31	38	44441	47428	97210	29483	20524	29	25	20	21
C71	64	52	51	43	72	54	37	51	9	17	14	8	3	10	12	5	7	9	9	10	12	7	20	5	7	61	8	2	9	13	5	9	14	6	9	11	7	8	5	9	71	64	220	58	66	12	10	5	7
C71a	488	427	444	412	515	489	328	458	67	84	113	41	41	47	57	22	63	46	78	74	41	50	16	11	6	46	84	70	56	60	56	59	37	39	61	23	42	29	26	50	298	304	831	192	355	85	74	58	65
C91	97	73	93	54	129	351	20	30	35	6	7	35	15	42	38	345	14	5	30	38	0	11	7	9	12	88	31	25	14	12	3	1	20	1406	216	162	173	323	5	7	76	121	705	878	404	1560	720	1964	791
C161	11	1	2	1	2	7	5	0	1843	2559	2846	1359	1064	1414	1605	801	1433	1377	2107	2086	1425	0	2	7	2	26	1909	1278	1401	1487	970	1227	894	799	1205	771	1000	991	801	994	0	9	2	2	6	1254	1699	1219	1574
Others	153	125	110	117	119	170	167	140	72	102	112	130	99	127	137	86	41	36	84	100	44	64	23	13	7	24	73	74	74	85	69	101	84	76	113	147	147	169	135	122	261	325	710	165	171	116	93	80	112
[truncated: 31 more columns]
