# Supplementary material for: Flexible Symbiotic Associations of Symbiodinium With Five Typical Coral Species in Tropical and Subtropical Reef Regions of the Northern South China Sea
Source: Front Microbiol. 2018 Nov 2;9:2485. doi: 10.3389/fmicb.2018.02485 (PMC6225575; doi:10.3389/fmicb.2018.02485)
Supplement: Supplementary file 5 [file Data_Sheet_1.csv]

unique cytb genes from coral samples
> MH160422 Porites lutea	mitochondrial Cytb gene for cytochrome b	partial cds	isolate:01.
ACAGGGTGCTTTTTGTCCATGCATTATTGTGCAGATGTTGGTTTGGCTTTTGCATCGGTAGGACATATTATGCGCGATGTTAACTATGGGTTTTTATTAAGATATTTTCATGCTAATGGAGCTTCTCTGTTTTTTTTATGTCTTTATCTTCATATTGGGAGAGGTTTGTATTATGGGAGTTATACGAAAGCCTCGGTTTGGCGGGTTGGTGTCGTAATATTTCTTTTGACGATGGCGACGGCTTTTATGGGCTATGTATTGCCTTGAGGCCAAATGTCTTTTTGGGGGGCGACAGTTATTACAAATTTATTGTCAGCTTTGCCCTATGTGGGGACCGATATTGTGCAATGAGTCTGAGGGGGGTTTAGTGTCTCTGGGGCTACGCTTACTAGATTTTTT…
> MH160423 Acropora sp.	mitochondrial Cytb gene for cytochrome b	partial cds	isolate:01.
ACGGGGTGCTTTTTGTCCATGCATTATTGTGCAGAGGTCGGCTTGGCTTTTGCATCGGTGGGACATATTATGCGCGATGTAAACTATGGGTTTTTATTAAGATATTTTCATGCTAATGGGGCTTCTCTGTTTTTTTTATGTCTTTATTTTCATATTGGGAGAAGTTTGTATTATGGGGGTTATTTGAAAGGTCCGGTTTGGCGAGTTGGCATTGTAATATTTCTTTTGACGATGGCGACGGCTTTTCTGGGCTATGTGCTACCTTGAGGTCAAATGTCTTTCTGGGGGGCGACGGTTATTACAAATCTATTGTCCGCAATACCCTATGTGGGGACAGATGTTGTGCAATGAGTTTGAGGGGGTTTTAGTGTCTCTGGGGCCACGCTCACTAGATTTTTT…
> MH160424 Platygyra lamellina	mitochondrial Cytb gene for cytochrome b	partial cds	isolate:01.
ACAGGGTGTTTTTTATCGATGCATTATTGTTCAGATGCGGGTCTTGCGTTTGCCTCTACTGGGCACATAATGCGCGATGTTAACTATGGGTTTTTATTAAGATATTTACATGCAAATGGTGCTCCTTTGTTTTTTTTTTGTCTTTATATTCATATTGGACAAGGGTTATATTACGGGGGGTATTTGAGATTTCATGTTTGGAGTGTTGGAGTTTTGCTTTTTTTATTGACTATGGCGACCGCTTTTATGGGTTATGTTTTGCCCTGGGGCCAAATGTCTTTTTGGGGCGCGACTGTTATTACGAATTTATTATCTGCAATACCCGATTTTGGGGTGGATATTGTTCAATGGGTTTGAGGGGGTTTTAGTGTTTCTGGGGCTACATTAAATCGGTTTTTT…
> MH160425 Sarcophyton glaucum	mitochondrial Cytb gene for cytochrome b	partial cds	isolate:01.
ACCGGAATATTCTTAGCTATGCATTATTGTCCTGACGTTAGTTTAGCTTTTGATTCAATTTCCCATATTTTAAGAGACGTTAATCATGGTTTTATGTTAAAGTATATTCATGCTAACGGAGCTTCATTATTCTTTCTTTGTGTATATATACACATGGGTAGAGGACTATATTATGGGAGCTACATGAAAATGGACGTTTGGAATATAGGGGTTATAATTTACTTAGTGATGATGTTAACAGCTTTCTTAGGGTATGTATTACCTTGGGGACAAATGTCCTTTTGGGGAGCCACAGTTATTACTAACTTTTGTTCTGCTATACCTTATGTAGGAACAGATGTTGTTCAATGGATTTGGGGAGGATTTAGTGTATCTAACGCGACTCTTAATCGTTTTTTT…
> MH160426 Galaxea fascicularis	mitochondrial Cytb gene for cytochrome b	partial cds	isolate:01.
ACGGGGTGTTTTTTGTCCATGCATTATTGCGCAGAGGTCGGTTTGGCTTTTGCATCGGTGGGACATATTATGCGCGATGTGAACTATGGGTTTTTATTAAGATATTTTCATGCTAATGGAGCCTCTCTGTTTTTTTTGTGTCTCTATCTTCATATTGGGAGAAGTTTGTATTATGGGGGTTATTTGAAAGCCCCGGTTTGGCGAGTTGGTATCGTAATACTTCTTTTGACGATGGCAACGGCTTTTTTGGGTTATGTGTTACCTTGAGGTCAAATGTCTTTTTGGGGGGCGACAGTTATTACAAATCTATTGTCCGCTCTTCCCTATGTGGGGACAGATGTTGTGCAATGAGTTTGGGGGGGGTTTAGTGTTTCTGGGGCTACGCTCACTAGATTTTTT…
https://figshare.com/s/55d6ac72a80178e03a59
